# Supplementary material for: When Is the Right Moment to Pick Blueberries? Variation in Agronomic and Chemical Properties of Blueberry (Vaccinium corymbosum) Cultivars at Different Harvest Times
Source: Metabolites. 2022 Aug 26;12(9):798. doi: 10.3390/metabo12090798 (PMC9502264; doi:10.3390/metabo12090798)
Supplement: Supplementary file 1 [file metabolites-12-00798-s001.zip]

Archive with 1 entries (1 files):
- metabolites-1833490-supplementary.pdf
